# Supplementary material for: Detection of Microbial 16S rRNA Gene in the Serum of Patients With Gastric Cancer
Source: Front Oncol. 2019 Jul 9;9:608. doi: 10.3389/fonc.2019.00608 (PMC6629868; doi:10.3389/fonc.2019.00608)
Supplement: Supplementary file 1 [file Table_1.XLS]

## Sheet: Sheet1
Supplemental Table 1 Clinical characteristics of patients with gastric cancer
Categorical variables	n	%		Categorical variables	n	%		Quantitative variables	Median	Interquartile range
Gender				Distal metastasis (M)				Age (years)	59	52, 65
Male	60	84.5		No	66	92.9577		Tumor Diameter (cm)	3.0	2.0, 5.5
Female	11	15.5		Yes	5	7.04225		Lymphatic metastasis (Numbers)
Cancer location				TNM Stage				NO (n=38)	0
Angulus	10	14.0845		0	3	4.22535		Yes (n=33)	6	2.25, 12.5
Antrum	29	40.8451		IA	23	32.3944		CEA (ng/ml)	2.38	1.61, 4.64
Body	13	18.3099		IB	4	5.6338		CA19-9 (U/ml)	8.21	4.22, 16.09
Cardia	19	26.7606		IIA	3	4.22535		CA72-4 (U/ml)	2.18	1.24, 7.56
Differentiation				IIB	5	7.04225
Well	7	9.85915		IIIA	6	8.4507
Moderately	20	28.169		IIIB	9	12.6761
Moderately-Poorly	13	18.3099		IIIC	13	18.3099
Poorly	31	43.662		IV	5	7.04225
General classification (Bormann)				Fecal Occult Blood
I	13	18.3099		Negative	54	76.0563
II	26	36.6197		Positive	17	23.9437
III	23	32.3944
IV	9	12.6761
Invasion depth (T)
Tis	3	4.22535
T1a	12	16.9014
T1b	12	16.9014
T2	5	7.04225
T3	7	9.85915
T4a	20	28.169
T4b	12	16.9014
