# Supplementary material for: Detection of Microbial 16S rRNA Gene in the Serum of Patients With Gastric Cancer
Source: Front Oncol. 2019 Jul 9;9:608. doi: 10.3389/fonc.2019.00608 (PMC6629868; doi:10.3389/fonc.2019.00608)
Supplement: Supplementary file 2 [file Table_2.XLS]

## Sheet: Sheet1
Supplemental Table 2 Adonis result of each group on unweighted UniFrac distance CG, AH, GC and HC
	UniFrac distance
	R2	P
CG vs AH	0.24555	0.0014
CG vs GC	0.06097	0.0001
CG vs HC	0.10865	0.0002
AH vs GC	0.02093	0.0126
AH vs HC	0.22938	0.0017
GC vs HC	0.07177	0.0001
HC=healthy controls
CG=chronic gastritis
AH=atypical hyperplasia
GC=gastric cancer
