# Supplementary material for: Detection of Microbial 16S rRNA Gene in the Serum of Patients With Gastric Cancer
Source: Front Oncol. 2019 Jul 9;9:608. doi: 10.3389/fonc.2019.00608 (PMC6629868; doi:10.3389/fonc.2019.00608)
Supplement: Supplementary file 3 [file Table_3.XLS]

## Sheet: Sheet2
Supplemental Table 3 Biomarker between GC and HC
Taxonomies	Group	LDA	P-value
g__Haemophilus.s__parainfluenzae	GC	2.74142	0.000149863
g__Pseudomonas.s__stutzeri	HC	3.10484	0.0328931
g__Sphingomonas	HC	3.313	0.0161517
g__Acinetobacter	GC	2.6233	0.019097
g__Comamonas	HC	2.70524	1.45898e-05
g__Bacteroides	GC	2.52796	0.00256265
